# Supplementary material for: Rapid Identification of Druggable Targets and the Power of the PHENotype SIMulator for Effective Drug Repurposing in COVID-19
Source: Res Sq. 2021 Apr 14:rs.3.rs-287183. Preprint. [Version 1] doi: 10.21203/rs.3.rs-287183/v1 (PMC8057245; doi:10.21203/rs.3.rs-287183/v1)
Supplement: Supplement [file 318aa2d1be968b2183d26251.zip]

Archive with 6 entries (6 files):
- A549-ACE2_MOI_0.2.xlsx
- A549-ACE2_MOI_2.xlsx
- A549_MOI_0.2.xlsx
- A549_MOI_2.xlsx
- Calu-3.xlsx
- NHBE.xlsx
